# Supplementary material for: Experimental Flight Patterns Evaluation for a UAV-Based Air Pollutant Sensor
Source: Micromachines (Basel). 2020 Aug 11;11(8):768. doi: 10.3390/mi11080768 (PMC7464112; doi:10.3390/mi11080768)
Supplement: Supplementary file 1 [file micromachines-11-00768-s001.zip]

Archive with 1 entries (1 files):
- MDPI_micromachines.mp4
